# Supplementary material for: Inspecting the True Identity of Herbal Materials from Cynanchum Using ITS2 Barcode
Source: Front Plant Sci. 2017 Nov 13;8:1945. doi: 10.3389/fpls.2017.01945 (PMC5694171; doi:10.3389/fpls.2017.01945)
Supplement: Table S1 — Characteristics of the 17 medicinal species in Cynanchum. [file Table1.XLSX]

## Sheet: Sheet1
Table S1. Characteristics of the 17 medicinal species in Cynanchum.
Latin Name	Voucher No.	Sampling part	Locality information	GenBank Accession No.
Cynanchum paniculatum	XCQ01	dried root and rhizome	Anguo, Hebei	MF004215
Cynanchum paniculatum	XCQ02	dried root and rhizome	Anguo, Hebei	MF004219
Cynanchum paniculatum	XCQ03	dried root and rhizome	Anguo, Hebei	MF004220
Cynanchum paniculatum	XCQ04	dried root and rhizome	Anguo, Hebei	MF004221
Cynanchum paniculatum	XCQ05	dried root and rhizome	Anguo, Hebei	MF004222
Cynanchum paniculatum	XCQ06	dried root and rhizome	Hefei, Anhui	MF004223
Cynanchum paniculatum	XCQ07	dried root and rhizome	Hefei, Anhui	MF004224
Cynanchum paniculatum	XCQ08	dried root and rhizome	Hefei, Anhui	MF004225
Cynanchum paniculatum	XCQ09	dried root and rhizome	Hefei, Anhui	MF004226
Cynanchum paniculatum	XCQ10	dried root and rhizome	Zhumadian, Henan	MF004216
Cynanchum paniculatum	XCQ11	dried root and rhizome	Xinxiang, Henan	MF004217
Cynanchum paniculatum	XCQ12	dried root and rhizome	Beijing	MF004218
Cynanchum paniculatum	/	/	GenBank	GQ434572
Cynanchum paniculatum	/	/	GenBank	HE793933
Cynanchum paniculatum	/	/	GenBank	KX184225
Cynanchum paniculatum	/	/	GenBank	KX184226
Cynanchum paniculatum	/	/	GenBank	KX184227
Cynanchum paniculatum	/	/	GenBank	KX184228
Cynanchum paniculatum	/	/	GenBank	KX184229
Cynanchum glaucescens	YHY01	dried root and rhizome	Kangding, Sichuan	MF004211
Cynanchum glaucescens	YHY02	dried root and rhizome	Bozhou, Anhui	MF004212
Cynanchum glaucescens	/	/	GenBank	KX184263
Cynanchum bungei	BASW01	dried root	Anguo, Hebei (Online)	MF004207
Cynanchum bungei	BASW02	dried root	Bozhou, Anhui (Online)	MF004208
Cynanchum bungei	BASW03	dried root	Bozhou, Anhui (Online)	MF004209
Cynanchum bungei	BASW04	dried root	Bozhou, Anhui (Online)	MF004210
Cynanchum otophyllum	QIYS01	dried root	Yunnan (Online)	MF004213
Cynanchum otophyllum	QIYS02	dried root	Bozhou, Anhui (Online)	MF004214
Cynanchum wallichii	DUJS01	dried root	Bozhou, Anhui (Online)	MF004238
Cynanchum wallichii	DUJS02	dried root	Yunnan	MF004239
Cynanchum stauntonii	LY01	dried root and rhizome	Anguo, Hebei	MF004228
Cynanchum stauntonii	LY02	dried root and rhizome	Anguo, Hebei	MF004231
Cynanchum stauntonii	LY03	dried root and rhizome	Anguo, Hebei	MF004232
Cynanchum stauntonii	LY04	dried root and rhizome	Anguo, Hebei	MF004233
Cynanchum stauntonii	LY05	dried root and rhizome	Anguo, Hebei	MF004234
Cynanchum stauntonii	LY06	dried root and rhizome	Bozhou, Anhui	MF004235
Cynanchum stauntonii	LY07	dried root and rhizome	Hefei, Anhui	MF004236
Cynanchum stauntonii	LY08	dried root and rhizome	Hefei, Anhui	MF004237
Cynanchum stauntonii	LY09	dried root and rhizome	Nanyang, Henan	MF004227
Cynanchum stauntonii	LY10	dried root and rhizome	Beijing	MF004229
Cynanchum stauntonii	LY11	dried root and rhizome	Beijing	MF004230
Cynanchum stauntonii	/	/	GenBank	GQ434571
Cynanchum stauntonii	/	/	GenBank	FJ593174
Cynanchum stauntonii	/	/	GenBank	HE793935
Cynanchum stauntonii	/	/	GenBank	HE793934
Cynanchum stauntonii	/	/	GenBank	KX184255
Cynanchum stauntonii	/	/	GenBank	KX184256
Cynanchum stauntonii	/	/	GenBank	KX184257
Cynanchum wallichii	/	/	GenBank	LN896989
Cynanchum atratum	/	/	GenBank	HE793927
Cynanchum atratum	/	/	GenBank	GQ434569
Cynanchum atratum	/	/	GenBank	AJ320472
Cynanchum atratum	/	/	GenBank	FJ980364
Cynanchum atratum	/	/	GenBank	KT898279
Cynanchum atratum	/	/	GenBank	KX184236
Cynanchum atratum	/	/	GenBank	KX184237
Cynanchum atratum	/	/	GenBank	KX184238
Cynanchum atratum	/	/	GenBank	KX184239
Cynanchum atratum	/	/	GenBank	KX184240
Cynanchum atratum	/	/	GenBank	KX184241
Cynanchum atratum	/	/	GenBank	KX184242
Cynanchum atratum	/	/	GenBank	KX184243
Cynanchum atratum	/	/	GenBank	KX184244
Cynanchum atratum	/	/	GenBank	KX184245
Cynanchum atratum	/	/	GenBank	KX184246
Cynanchum atratum	/	/	GenBank	KX184247
Cynanchum versicolo	/	/	GenBank	HE793936
Cynanchum versicolo	/	/	GenBank	KX184248
Cynanchum versicolo	/	/	GenBank	KX184249
Cynanchum wilfordii	/	/	GenBank	KX184265
Cynanchum wilfordii	/	/	GenBank	KX184266
Cynanchum auriculatum	/	/	GenBank	LN896962
Cynanchum auriculatum	/	/	GenBank	KM279350
Cynanchum auriculatum	/	/	GenBank	EU580717
Cynanchum bungei	/	/	GenBank	KX184264
Cynanchum officinale	/	/	GenBank	LN896978
Cynanchum inamoenum	/	/	GenBank	AB109989
Cynanchum inamoenum	/	/	GenBank	KX184267
Cynanchum chinense	/	/	GenBank	GU951533
Cynanchum chinense	/	/	GenBank	LN896965
Cynanchum mongolicum	/	/	GenBank	GQ434570
Cynanchum mongolicum	/	/	GenBank	HE793931
Cynanchum mongolicum	/	/	GenBank	FJ980365
Cynanchum thesioides	/	/	GenBank	AJ492799
Cynanchum thesioides	/	/	GenBank	AJ492800
Cynanchum amplexicaule	/	/	GenBank	AB109985
Cynanchum boudieri	/	/	GenBank	AB109972
