# Supplementary material for: Inspecting the True Identity of Herbal Materials from Cynanchum Using ITS2 Barcode
Source: Front Plant Sci. 2017 Nov 13;8:1945. doi: 10.3389/fpls.2017.01945 (PMC5694171; doi:10.3389/fpls.2017.01945)
Supplement: Table S2 — A stable SNP in ITS2 sequences from C. paniculatum and C. atratum. [file Table2.XLSX]

## Sheet: Sheet1
Table S2. A stable SNP in ITS2 sequences from C. paniculatum and C. atratum.
Species name	SNP location
	52 bp
C. paniculatum	C
C. atratum	-
The C. paniculatum sequence (GenBank No. HE793933) is used as reference sequence for locating SNP sites.
